# Supplementary material for: Head cooling during sleep improves sleep quality in the luteal phase in female university students: A randomized crossover-controlled pilot study
Source: PLoS One. 2019 Mar 25;14(3):e0213706. doi: 10.1371/journal.pone.0213706 (PMC6433270; doi:10.1371/journal.pone.0213706)
Supplement: S2 Fig — (XLSX) [file pone.0213706.s004.xlsx]

## Sheet: Sheet1
																	.
A: Sequence A
B: Sequence B
Circle: LS mean (sequence A or B)
Error bar: Standard error
